# Supplementary material for: Silver Nanoparticles Densely Grafted with Nitroxides as a Recyclable Green Catalyst in the Selective Oxidation of Alcohols
Source: Nanomaterials (Basel). 2022 Jul 24;12(15):2542. doi: 10.3390/nano12152542 (PMC9330881; doi:10.3390/nano12152542)
Supplement: Supplementary file 1 [file nanomaterials-12-02542-s001.zip]

Archive with 1 entries (1 files):
- nanomaterials-1804808-supplementary.pdf
